# Supplementary material for: Persistence of Anti SARS-CoV-2 Antibodies in Breast Milk from Infected and Vaccinated Women after In Vitro-Simulated Gastrointestinal Digestion
Source: Nutrients. 2022 May 19;14(10):2117. doi: 10.3390/nu14102117 (PMC9147794; doi:10.3390/nu14102117)
Supplement: Supplementary file 1 [file nutrients-14-02117-s001.zip]

Archive with 1 entries (1 files):
- nutrients-1667970-supplementary.pdf
